# Supplementary material for: Dietary Pattern of Garlic and Risk of Chronic Diseases: Evidence From Three Large‐Scale Cohorts
Source: Health Care Sci. 2025 Aug 3;4(4):269–80. doi: 10.1002/hcs2.70030 (PMC12371721; doi:10.1002/hcs2.70030)
Supplement: Supplementary file 2 — Supporting Table S1. Related to Table 1: Diagnosis of five chronic diseases in the CLHLS, XMC and UKBB cohorts. Supporting Table S2. Related to Table 2: Baseline characteristics of participants from CLHLS, XMC and UKBB cohorts. Supporting Table S3. Related to Table 3: Direct, indirect, and total effects of the garlic on cancer in the CLHLS, XMC and UKBB cohort. Supporting Table S4. Related to Table 4: Direct, indirect, and total effects of the garlic on diabetes in the CLHLS, XMC and UKBB cohort. Supporting Table S5. Related to Table 5: Direct, indirect, and total effects of the garlic on hypertension in the CLHLS, XMC and UKBB cohort. Supporting Table S6. Related to Table 6: Direct, indirect, and total effects of the garlic on respiratory diseasess in the CLHLS, XMC and UKBB cohort. Supporting Table S7. Related to Table 7: Direct, indirect, and total effects of the garlic on CVD in the CLHLS, XMC and UKBB cohort. [file HCS2-4-269-s002.xlsx]

## Sheet: Supplementary Table 1
Supplementary Table 1. Diagnosis of five chronic diseases in the CLHLS, XMC and UKBB cohorts.
	Cancer	Diabetes	Hypertension	Respiratory diseases	CVD
CLHLS (Self-report)	suffering from cancer?	suffering from diabetes?	suffering from hypertension?	suffering from bronchitis, emphysema, pneumonia, asthma?	suffering from stroke or cerebrovascular diseases?
XMC (Self-report)	Have you ever been diagnosed with a malignant tumor (cancer) by a doctor at the township/district level or above?	Have you ever been diagnosed with diabetes by a doctor in a hospital at township/district level or above?	Have you ever been diagnosed with hypertension by a doctor in a hospital at township/district level or above?	Have you ever been diagnosed with tuberculosis/emphysema/chronic bronchitis/chronic obstruction/asthma by a doctor in a hospital at township/district level or above?	Have you ever been diagnosed with stroke/stroke attack (including cerebral infarction and cerebral hemorrhage) by a doctor in a hospital at township/district level or above?
UKBB (ICD-10)	C00-C15,C18-20,C25,C33-34,C50,C56,C61,C64,C67	E10-E14	I10	J40-J46	I20-I25,I64,I639,I619
In UKBB ,we limited our analysis of cancer to ten common types that have been previously reported in studies. Moreover, when assessing cardiovascular diseases(CVD),the UKBB cohort included cerebrovascular disease, stroke and coronary artery diseases,and the CLHLS and XMC cohorts included cerebrovascular disease and stroke. Abbreviations: CLHLS: Chinese Longitudinal Healthy Longevity Survey; XMC: …

## Sheet: Supplementary Table 2
Supplementary Table 2. Baseline characteristics of participants from CLHLS, XMC and UKBB cohorts.
Characteristic		CLHLS						Characteristic		XMC							Characteristic		UKBB
		Total	Garlic frequency			P				Total	Garlic intake				P				Total	Garlic preference			P
			Rarely or never	Occasionally	Almost everyday						Quartile 1	Quartile 2	Quartile 3	Quartile 4						Dislike	Neither like nor dislike	Like
Number of participants		26524	13212	9335	3977			Number of participants		7658	2146	2869	1385	1258			Number of participants		141684	17054	10012	114618
Sex (N, %)								Sex (N, %)									Sex (N, %)
	Female	15,416 (58.1%)	8,154 (61.7%)	5,184 (55.5%)	2,078 (52.3%)	<0.001			Female	1,172 (54.6%)	1,466 (51.1%)	733 (52.9%)	674 (53.6%)	4,045 (52.8%)	0.166			Female	9,181 (53.8%)	5,342 (53.4%)	65,150 (56.8%)	79,673 (56.2%)	<0.001
	Male	11,108 (41.9%)	5,058 (38.3%)	4,151 (44.5%)	1,899 (47.7%)				Male	974 (45.4%)	1,403 (48.9%)	652 (47.1%)	584 (46.4%)	3,613 (47.2%)				Male	7,873 (46.2%)	4,670 (46.6%)	49,468 (43.2%)	62,011 (43.8%)
Age (years)								Age (years)									Age (years)
	Mean (SD)	84.8 (12.3)	86.0 (11.8)	84.6 (12.2)	81.2 (13.1)	< 0.001			Mean (SD)	50.8 (9.95)	50.7 (10.1)	51.6 (10.0)	51.8 (9.90)	51.1 (10.0)	0.002			Mean (SD)	58.4 (6.98)	57.9 (7.21)	55.6 (7.57)	56.1 (7.55)	<0.001
Ethnic								Ethnic									Ethnic
	Han	24,672 (93.0%)	12,275 (92.9%)	8,721 (93.4%)	3,676 (92.4%)	0.148			Han	238 (11.1%)	363 (12.7%)	248 (17.9%)	229 (18.2%)	1,078 (14.1%)	<0.001			–	–	–	–	–	–
	Other	1,803 (6.8%)	917 (6.9%)	593 (6.4%)	293 (7.4%)				Other	1,908 (88.9%)	2,506 (87.3%)	1,137 (82.1%)	1,029 (81.8%)	6,580 (85.9%)				–	–	–	–	–
	Missing	49 (0.2%)	20 (0.2%)	21 (0.2%)	8 (0.2%)													–	–	–	–	–
BMI (kg/m2)								BMI (kg/m2)									BMI (kg/m2)
	< 18.5	11,695 (44.1%)	6,030 (45.6%)	4,170 (44.7%)	1,495 (37.6%)	<0.001			< 18.5	26 (1.2%)	39 (1.4%)	23 (1.7%)	14 (1.1%)	102 (1.3%)	0.78			< 18.5	135 (0.8%)	48 (0.5%)	530 (0.5%)	713 (0.5%)	<0.001
	18.5-23.9	11,235 (42.4%)	5,484 (41.5%)	3,907 (41.9%)	1,844 (46.4%)				18.5-23.9	618 (28.8%)	811 (28.3%)	417 (30.1%)	350 (27.8%)	2,196 (28.7%)				18.5-23.9	4,730 (27.7%)	2,496 (24.9%)	31,409 (27.4%)	38,635 (27.3%)
	24-27.9	2,569 (9.7%)	1,211 (9.2%)	919 (9.8%)	439 (11.0%)				24-27.9	781 (36.4%)	1,073 (37.4%)	498 (36.0%)	502 (39.9%)	2,854 (37.3%)				24-27.9	6,495 (38.1%)	3,963 (39.6%)	44,781 (39.1%)	55,239 (39.0%)
	>= 28	1,025 (3.9%)	487 (3.7%)	339 (3.6%)	199 (5.0%)				>= 28	713 (33.2%)	933 (32.5%)	442 (31.9%)	390 (31.0%)	2,478 (32.4%)				>= 28	5,662 (33.2%)	3,478 (34.7%)	37,699 (32.9%)	46,839 (33.1%)
									Missing	8 (0.4%)	13 (0.5%)	5 (0.4%)	2 (0.2%)	28 (0.4%)				Missing	32 (0.2%)	27 (0.3%)	199 (0.2%)	258 (0.2%)
Self-reported health								Self-reported health									Self-reported health
	Poor	3,024 (11.4%)	1,519 (11.5%)	1,069 (11.5%)	436 (11.0%)	0.092			Poor	229 (10.7%)	412 (14.4%)	207 (14.9%)	131 (10.4%)	979 (12.8%)	<0.001			Poor	531 (3.1%)	290 (2.9%)	2,320 (2.0%)	3,141 (2.2%)	<0.001
	Good	13,305 (50.2%)	6,541 (49.5%)	4,645 (49.8%)	2,119 (53.3%)				Good	249 (11.6%)	1,052 (36.7%)	696 (50.3%)	614 (48.8%)	2,611 (34.1%)				Good	13,387 (78.5%)	7,965 (79.6%)	95,206 (83.1%)	116,558 (82.3%)
	Fair	8,051 (30.4%)	4,084 (30.9%)	2,797 (30.0%)	1,170 (29.4%)				Fair	1,284 (59.8%)	1,290 (45.0%)	385 (27.8%)	413 (32.8%)	3,372 (44.0%)				Fair	3,107 (18.2%)	1,739 (17.4%)	16,903 (14.7%)	21,749 (15.4%)
	Missing	2,144 (8.1%)	1,068 (8.1%)	824 (8.8%)	252 (6.3%)				Missing	384 (17.9%)	115 (4.0%)	97 (7.0%)	100 (7.9%)	696 (9.1%)				Missing	29 (0.2%)	18 (0.2%)	189 (0.2%)	236 (0.2%)
Smoking status								Smoking status									Smoking status
	No	21,413 (80.7%)	10,945 (82.8%)	7,407 (79.3%)	3,061 (77.0%)	<0.001			No	1,611 (75.1%)	2,150 (74.9%)	1,040 (75.1%)	940 (74.7%)	5,741 (75.0%)	0.976			No	11,101 (65.1%)	6,275 (62.7%)	65,143 (56.8%)	82,519 (58.2%)	<0.001
	Yes	5,111 (19.3%)	2,267 (17.2%)	1,928 (20.7%)	916 (23.0%)				Yes	506 (23.6%)	703 (24.5%)	342 (24.7%)	302 (24.0%)	1,853 (24.2%)				Yes	5,924 (34.7%)	3,715 (37.1%)	49,273 (43.0%)	58,912 (41.6%)
									Missing	29 (1.4%)	16 (0.6%)	3 (0.2%)	16 (1.3%)	64 (0.8%)				Missing	29 (0.2%)	22 (0.2%)	202 (0.2%)	253 (0.2%)
Drinking status								Drinking status									Drinking status
	No	20,737 (78.2%)	10,638 (80.5%)	7,136 (76.4%)	2,963 (74.5%)	<0.001			No	1,611 (75.1%)	2,150 (74.9%)	1,040 (75.1%)	940 (74.7%)	5,741 (75.0%)	0.976			No	1,096 (6.4%)	388 (3.9%)	1,811 (1.6%)	3,295 (2.3%)	<0.001
	Yes	5,787 (21.8%)	2,574 (19.5%)	2,199 (23.6%)	1,014 (25.5%)				Yes	506 (23.6%)	703 (24.5%)	342 (24.7%)	302 (24.0%)	1,853 (24.2%)				Yes	15,952 (93.5%)	9,620 (96.1%)	112,770 (98.4%)	138,342 (97.6%)
									Missing	29 (1.4%)	16 (0.6%)	3 (0.2%)	16 (1.3%)	64 (0.8%)				Missing	6 (0.0%)	4 (0.0%)	37 (0.0%)	47 (0.0%)
Exercise								Exercise									Exercise
	No	19,363 (73.0%)	9,811 (74.3%)	6,944 (74.4%)	2,608 (65.6%)	<0.001			Rarely or never	1,956 (91.1%)	2,124 (74.0%)	1,029 (74.3%)	1,093 (86.9%)	6,202 (81.0%)	<0.001			<150 min/week	5,189 (30.4%)	3,174 (31.7%)	32,865 (28.7%)	41,228 (29.1%)	<0.001
	Yes	7,161 (27.0%)	3,401 (25.7%)	2,391 (25.6%)	1,369 (34.4%)				Occasionally	129 (6.0%)	537 (18.7%)	315 (22.7%)	100 (7.9%)	1,081 (14.1%)				>=150 min/week	11,865 (69.6%)	6,838 (68.3%)	81,753 (71.3%)	100,456 (70.9%)
									Almost everyday	46 (2.1%)	201 (7.0%)	36 (2.6%)	53 (4.2%)	336 (4.4%)
									Missing	15 (0.7%)	7 (0.2%)	5 (0.4%)	12 (1.0%)	39 (0.5%)
Dietary pattern								Dietary pattern									Dietary pattern
	fish eaters	1,408 (5.3%)	770 (5.8%)	428 (4.6%)	210 (5.3%)	<0.001			fish eaters	0 (0%)	0 (0%)	1 (0.1%)	0 (0%)	1 (0.0%)	0.064			fish eaters	379 (2.2%)	193 (1.9%)	3,360 (2.9%)	3,932 (2.8%)	<0.001
	meat-eaters	20,195 (76.1%)	9,856 (74.6%)	7,218 (77.3%)	3,121 (78.5%)				meat eaters	2,120 (98.8%)	2,856 (99.5%)	1,375 (99.3%)	1,250 (99.4%)	7,601 (99.3%)				meat eaters	15,290 (89.7%)	8,933 (89.2%)	98,415 (85.9%)	122,638 (86.6%)
	vegetarians	4,913 (18.5%)	2,585 (19.6%)	1,682 (18.0%)	646 (16.2%)				vegetarians	13 (0.6%)	6 (0.2%)	1 (0.1%)	2 (0.2%)	22 (0.3%)				vegetarians	278 (1.6%)	166 (1.7%)	2,390 (2.1%)	2,834 (2.0%)
	fish and poultry eaters	–	–	–	–				fish and poultry eaters	13 (0.6%)	7 (0.2%)	8 (0.6%)	6 (0.5%)	34 (0.4%)				fish and poultry eaters	199 (1.2%)	102 (1.0%)	1,148 (1.0%)	1,449 (1.0%)
																		Missing	908 (5.3%)	618 (6.2%)	9,305 (8.1%)	10,831 (7.6%)
Salt-preserved vegetables								Salt-preserved vegetables									Salt-preserved vegetables
	Rarely or never	14,111 (53.2%)	7,678 (58.1%)	4,650 (49.8%)	1,783 (44.8%)	<0.001			Rarely or never	838 (39.0%)	1,316 (45.9%)	515 (37.2%)	423 (33.6%)	3,092 (40.4%)	<0.001			Dislike	9,086 (53.3%)	4,811 (48.1%)	45,164 (39.4%)	59,061 (41.7%)	<0.001
	Occasionally	7,520 (28.4%)	3,534 (26.7%)	2,974 (31.9%)	1,012 (25.4%)				Occasionally	1,137 (53.0%)	1,394 (48.6%)	765 (55.2%)	724 (57.6%)	4,020 (52.5%)				Neither like nor dislike	2,528 (14.8%)	2,191 (21.9%)	16,817 (14.7%)	21,536 (15.2%)
	Almost everyday	4,875 (18.4%)	1,993 (15.1%)	1,701 (18.2%)	1,181 (29.7%)				Almost everyday	171 (8.0%)	159 (5.5%)	105 (7.6%)	111 (8.8%)	546 (7.1%)				Like	5,419 (31.8%)	3,000 (30.0%)	52585 (45.9%)	61,004 (43.1%)
	Missing	18 (0.1%)	7 (0.1%)	10 (0.1%)	1 (0.0%)													Missing	21 (0.1%)	10 (0.1%)	52 (0.0%)	83 (0.1%)
Fruit								Fruit									Fruit (pieces/d)
	Rarely or never	9,866 (37.2%)	5,510 (41.7%)	3,095 (33.2%)	1,261 (31.7%)	<0.001			Rarely or never	135 (6.3%)	41 (1.4%)	31 (2.2%)	12 (1.0%)	219 (2.9%)	<0.001			Mean (SD)	2.25 (1.52)	2.25 (1.42)	2.25 (1.42)	2.25 (1.43)	0.97
	Occasionally	13,456 (50.7%)	6,261 (47.4%)	5,151 (55.2%)	2,044 (51.4%)				Occasionally	596 (27.8%)	380 (13.2%)	363 (26.2%)	142 (11.3%)	1,481 (19.3%)				Missing	3 (0.0%)	1 (0.0%)	0 (0%)	4 (0.0%)
	Almost everyday	3,198 (12.1%)	1,438 (10.9%)	1,088 (11.7%)	672 (16.9%)				Almost everyday	1,415 (65.9%)	2,448 (85.3%)	991 (71.6%)	1,104 (87.8%)	5,958 (77.8%)
	Missing	4 (0.0%)	3 (0.0%)	1 (0.0%)	0 (0%)
Vegetable								Vegetable									Vegetable (tablespoons/d)
	Rarely or never	989 (3.7%)	662 (5.0%)	238 (2.5%)	89 (2.2%)	<0.001			Rarely or never	13 (0.6%)	0 (0%)	0 (0%)	0 (0%)	13 (0.2%)	<0.001			Mean (SD)	1.94 (1.91)	1.96 (1.80)	2.20 (1.92)	2.15 (1.91)	<0.001
	Occasionally	7,642 (28.8%)	3,911 (29.6%)	2,805 (30.0%)	926 (23.3%)				Occasionally	26 (1.2%)	0 (0%)	0 (0%)	0 (0%)	26 (0.3%)				Missing	109 (0.6%)	56 (0.6%)	430 (0.4%)	595 (0.4%)
	Almost everyday	17,888 (67.4%)	8,637 (65.4%)	6,290 (67.4%)	2,961 (74.5%)				Almost everyday	2,107 (98.2%)	2,869 (100%)	1,385 (100%)	1,258 (100%)	7,619 (99.5%)
	Missing	5 (0.0%)	2 (0.0%)	2 (0.0%)	1 (0.0%)												Meat
Meat								Meat									Red meat
	Rarely or never	6,322 (23.8%)	3,355 (25.4%)	2,111 (22.6%)	856 (21.5%)	<0.001			Rarely or never	13 (0.6%)	6 (0.2%)	2 (0.1%)	2 (0.2%)	23 (0.3%)	<0.001			<2 servings/week	2,084 (12.2%)	1,014 (10.1%)	11,273 (9.8%)	14,371 (10.1%)	<0.001
	Occasionally	11,084 (41.8%)	5,453 (41.3%)	4,227 (45.3%)	1,404 (35.3%)				Occasionally	441 (20.5%)	801 (27.9%)	161 (11.6%)	130 (10.3%)	1,533 (20.0%)				≥2 servings/week	14,970 (87.8%)	8,998 (89.9%)	103,345 (90.2%)	127,313 (89.9%)
	Almost everyday	9,111 (34.4%)	4,403 (33.3%)	2,991 (32.0%)	1,717 (43.2%)				Almost everyday	1,692 (78.8%)	2,062 (71.9%)	1,222 (88.2%)	1,126 (89.5%)	6,102 (79.7%)			Processed meat
	Missing	7 (0.0%)	1 (0.0%)	6 (0.1%)	0 (0%)													<2 servings/week	11,910 (69.8%)	7,172 (71.6%)	85,641 (74.7%)	104,723 (73.9%)	<0.001
Fish								Fish										≥2 servings/week	5,135 (30.1%)	2,835 (28.3%)	28,940 (25.2%)	36,910 (26.1%)
	Rarely or never	11,795 (44.5%)	6,112 (46.3%)	4,006 (42.9%)	1,677 (42.2%)	<0.001			Rarely or never	1,306 (60.9%)	1,682 (58.6%)	788 (56.9%)	670 (53.3%)	4,446 (58.1%)	0.002			Missing	9 (0.1%)	5 (0.1%)	37 (0.0%)	51 (0.0%)
	Occasionally	11,352 (42.8%)	5,412 (41.0%)	4,319 (46.3%)	1,621 (40.8%)				Occasionally	834 (38.9%)	1,173 (40.9%)	590 (42.6%)	577 (45.9%)	3,174 (41.4%)			Fish(servings/week)
	Almost everyday	3,364 (12.7%)	1,682 (12.7%)	1,006 (10.8%)	676 (17.0%)				Almost everyday	6 (0.3%)	14 (0.5%)	7 (0.5%)	11 (0.9%)	38 (0.5%				Mean (SD)	3.29 (1.40)	3.37 (1.35)	3.49 (1.35)	3.46 (1.36)	<0.001
	Missing	13 (0.0%)	6 (0.0%)	4 (0.0%)	3 (0.1%)
Egg								Egg									Egg preferences
	Rarely or never	5,673 (21.4%)	3,335 (25.2%)	1,677 (18.0%)	661 (16.6%)	<0.001			Rarely or never	511 (23.8%)	559 (19.5%)	258 (18.6%)	206 (16.4%)	1,534 (20.0%)	<0.001			Dislike	1,099 (6.4%)	532 (5.3%)	4,557 (4.0%)	6,188 (4.4%)	<0.001
	Occasionally	10,602 (40.0%)	5,439 (41.2%)	3,968 (42.5%)	1,195 (30.0%)				Occasionally	1,524 (71.0%)	2,135 (74.4%)	1,063 (76.8%)	940 (74.7%)	5,662 (73.9%)				Neither like nor dislike	900 (5.3%)	691 (6.9%)	3,661 (3.2%)	5,252 (3.7%)
	Almost everyday	10,244 (38.6%)	4,437 (33.6%)	3,689 (39.5%)	2,118 (53.3%)				Almost everyday	111 (5.2%)	175 (6.1%)	64 (4.6%)	112 (8.9%)	462 (6.0%)				Like	15,032 (88.1%)	8,776 (87.7%)	106,241 (92.7%)	130,049 (91.8%)
	Missing	5 (0.0%)	1 (0.0%)	1 (0.0%)	3 (0.1%)													Missing	23 (0.1%)	13 (0.1%)	159 (0.1%)	195 (0.1%)
Bean								Bean									Bean preferences
	Rarely or never	7,161 (27.0%)	3,828 (29.0%)	2,379 (25.5%)	954 (24.0%)	<0.001			Rarely or never	1,555 (72.5%)	2,380 (83.0%)	765 (55.2%)	945 (75.1%)	5,645 (73.7%)	<0.001			Dislike	3,661 (21.5%)	1,434 (14.3%)	8,993 (7.8%)	14,088 (9.9%)	<0.001
	Occasionally	12,417 (46.8%)	6,143 (46.5%)	4,771 (51.1%)	1,503 (37.8%)				Occasionally	504 (23.5%)	429 (15.0%)	565 (40.8%)	224 (17.8%)	1,722 (22.5%)				Neither like nor dislike	2,664 (15.6%)	1,991 (19.9%)	9,986 (8.7%)	14,641 (10.3%)
	Almost everyday	6,945 (26.2%)	3,240 (24.5%)	2,185 (23.4%)	1,520 (38.2%)				Almost everyday	87 (4.1%)	60 (2.1%)	55 (4.0%)	89 (7.1%)	291 (3.8%)				Like	10,568 (62.0%)	6,522 (65.1%)	95,381 (83.2%)	112,471 (79.4%)
	Missing	1 (0.0%)	1 (0.0%)	0 (0%)	0 (0%)													Missing	161 (0.9%)	65 (0.6%)	258 (0.2%)	484 (0.3%)
Sweets								Sweets									Sweet food preferences
	Rarely or never	11,808 (44.5%)	6,434 (48.7%)	3,785 (40.5%)	1,589 (40.0%)	<0.001			Rarely or never	1,596 (74.4%)	2,408 (83.9%)	912 (65.8%)	906 (72.0%)	5,822 (76.0%)	<0.001			Dislike	3,543 (20.8%)	1,999 (20.0%)	26,390 (23.0%)	31,932 (22.5%)	<0.001
	Occasionally	8,903 (33.6%)	4,196 (31.8%)	3,552 (38.1%)	1,155 (29.0%)				Occasionally	543 (25.3%)	458 (16.0%)	469 (33.9%)	330 (26.2%)	1,800 (23.5%)				Neither like nor dislike	2,202 (12.9%)	1,776 (17.7%)	14,654 (12.8%)	18,632 (13.2%)
	Almost everyday	5,806 (21.9%)	2,579 (19.5%)	1,996 (21.4%)	1,231 (31.0%)				Almost everyday	7 (0.3%)	3 (0.1%)	4 (0.3%)	22 (1.7%)	36 (0.5%)				Like	11,289 (66.2%)	6,225 (62.2%)	73,487 (64.1%)	91,001 (64.2%)
	Missing	7 (0.0%)	3 (0.0%)	2 (0.0%)	2 (0.1%)													Missing	20 (0.1%)	12 (0.1%)	87 (0.1%)	119 (0.1%)
Tea								Tea									Tea(cups/d)
	Rarely or never	15,886 (59.9%)	8,650 (65.5%)	5,207 (55.8%)	2,029 (51.0%)	<0.001			Rarely or never	396 (18.5%)	516 (18.0%)	228 (16.5%)	207 (16.5%)	1,347 (17.6%)	0.15			Mean (SD)	3.51 (2.83)	3.47 (2.86)	3.31 (2.60)	3.34 (2.65)	<0.001
	Occasionally	4,866 (18.3%)	2,292 (17.3%)	1,899 (20.3%)	675 (17.0%)				Occasionally	598 (27.9%)	813 (28.3%)	386 (27.9%)	406 (32.3%)	2,203 (28.8%)				Missing	13 (0.1%)	6 (0.1%)	49 (0.0%)	68 (0.0%)
	Almost everyday	5,703 (21.5%)	2,254 (17.1%)	2,190 (23.5%)	1,259 (31.7%)				Almost everyday	1,152 (53.7%)	1,540 (53.7%)	771 (55.7%)	645 (51.3%)	4,108 (53.6%)
	Missing	69 (0.3%)	16 (0.1%)	39 (0.4%)	14 (0.4%)
P derived from chi-square tests for categorical variable or student’s t-test for continuous variable. Abbreviations: CLHLS: Chinese Longitudinal Healthy Longevity Survey; XMC: Xinjiang Multiethnic Cohort Study; UKBB: UK Biobank; BMI:body mass index.

## Sheet: Supplementary Table 3
Supplementary Table 3. Direct, indirect, and total effects of the garlic on cancer in the CLHLS, XMC and UKBB cohort.
Pathways	CLHLS					XMC					UKBB
	Estimate	Standardized Estimate	SE	P		Estimate	Standardized Estimate	SE	P		Estimate	Standardized Estimate	SE	P
Direct effect
Garlic → Cancer	-0.009	-0.063	0.002	<0.001		-0.003	-0.042	0.001	0.001		0.002	0.005	0.002	0.292
Garlic → Dietary	0.091	0.217	0.005	<0.001		0.043	0.23	0.004	<0.001		0.102	0.112	0.004	<0.001
Dietary → Cancer	0.017	0.047	0.004	<0.001		0.017	0.053	0.006	0.003		0	0	0.002	0.91
Garlic → Lifestyle	0.019	0.15	0.002	<0.001		0.001	0.009	0.001	0.56		0.016	0.046	0.002	<0.001
Lifestyle → Cancer	-0.016	-0.014	0.015	0.291		-0.013	-0.021	0.009	0.148		-0.048	-0.048	0.005	<0.001
Garlic → Physical	-2.742	-0.314	0.141	<0.001		0.457	0.129	0.107	<0.001		-1.504	-0.137	0.03	<0.001
Physical → Cancer	-0.002	-0.125	0	<0.001		0	-0.018	0	0.42		0.004	0.114	0.001	<0.001
Indirect effect
Garlic → Dietary→Cancer	0.002	0.01	0	0.001		0.001	0.012	0	0.062		<0.001	<0.001	0	0.869
Garlic → Lifestyle→Cancer	<0.001	-0.002	0	0.319		<0.001	<0.001	0	0.378		-0.001	-0.002	0	<0.001
Garlic → Physical→Cancer	0.006	0.039	0.001	0.001		<0.001	-0.002	0	0.348		-0.005	-0.016	0.001	0.001
Total effect
Garlic → Cancer	-0.002	-0.015	0.001	0.051		-0.002	-0.033	0.001	0.002		-0.005	-0.014	0.001	<0.001
Abbreviations: CLHLS: Chinese Longitudinal Healthy Longevity Survey; XMC: Xinjiang Multiethnic Cohort Study; UKBB: UK Biobank; SE: standard error.

## Sheet: Supplementary Table 4
Supplementary Table 4. Direct, indirect, and total effects of the garlic on diabetes in the CLHLS, XMC and UKBB cohort.
Pathways	CLHLS					XMC					UKBB
	Estimate	Standardized Estimate	SE	P		Estimate	Standardized Estimate	SE	P		Estimate	Standardized Estimate	SE	P
Direct effect
Garlic → Diabetes	-0.008	-0.042	0.002	<0.001		0.002	0.009	0.003	0.472		0.006	0.023	0.001	<0.001
Garlic → Dietary	0.079	0.208	0.004	<0.001		0.044	0.23	0.004	<0.001		0.102	0.111	0.004	<0.001
Dietary → Diabetes	0.017	0.033	0.005	<0.001		-0.044	-0.042	0.019	0.019		0.001	0.005	0.001	0.225
Garlic → Lifestyle	0.018	0.116	0.002	<0.001		0.001	0.009	0.002	0.524		0.017	0.048	0.002	<0.001
Lifestyle → Diabetes	-0.039	-0.03	0.014	0.004		-0.139	-0.073	0.031	<0.001		-0.237	-0.314	0.005	<0.001
Garlic → Physical	-2.116	-0.16	0.113	<0.001		0.49	0.062	0.118	<0.001		-1.47	-0.267	0.03	<0.001
Physical → Diabetes	-0.002	-0.155	0	<0.001		0.004	0.156	0.001	0.002		0.007	0.152	0.001	<0.001
Indirect effect
Garlic → Dietary→Diabetes	0.001	0.007	0	0.001		-0.002	-0.01	0.001	0.05		<0.001	0.001	0	0.215
Garlic → Lifestyle→Diabetes	-0.001	-0.004	0	0.005		<0.001	-0.001	0	0.509		-0.004	-0.015	0	0.001
Garlic → Physical→Diabetes	0.005	0.025	0.001	0.001		0.002	0.01	0.001	0.001		-0.011	-0.041	0.001	0.001
Total effect
Garlic → Diabetes	-0.003	-0.014	0.001	0.038		0.002	0.009	0.003	0.461		-0.009	-0.032	0.001	0.001
Abbreviations: CLHLS: Chinese Longitudinal Healthy Longevity Survey; XMC: Xinjiang Multiethnic Cohort Study; UKBB: UK Biobank; SE: standard error.

## Sheet: Supplementary Table 5
Supplementary Table 5. Direct, indirect, and total effects of the garlic on hypertension in the CLHLS, XMC and UKBB cohort.
Pathways	CLHLS					XMC					UKBB
	Estimate	Standardized Estimate	SE	P		Estimate	Standardized Estimate	SE	P		Estimate	Standardized Estimate	SE	P
Direct effect
Garlic → Hypertension	-0.026	-0.05	0.004	<0.001		0.004	0.01	0.005	0.424		0.054	0.098	0.004	<0.001
Garlic → Dietary	0.079	0.207	0.004	<0.001		0.044	0.231	0.004	<0.001		0.102	0.112	0.004	<0.001
Dietary → Hypertension	0.036	0.027	0.011	0.001		0.034	0.018	0.032	0.295		0.01	0.016	0.002	0.225
Garlic → Lifestyle	0.018	0.116	0.002	<0.001		0.001	0.009	0.002	0.533		0.014	0.043	0.001	<0.001
Lifestyle → Hypertension	-0.081	-0.024	0.034	0.017		-0.334	-0.097	0.057	<0.001		-0.652	-0.39	0.011	<0.001
Garlic → Physical	-2.05	-0.119	0.114	<0.001		0.385	0.024	0.118	0.001		-1.472	-0.265	0.029	<0.001
Physical → Hypertension	-0.009	-0.288	0.001	<0.001		0.004	0.182	0.002	0.097		0.047	0.468	0.002	<0.001
Indirect effect
Garlic → Dietary→Hypertension	0.003	0.006	0.001	0.001		0.001	0.004	0.002	0.325		0.001	0.002	0	<0.001
Garlic → Lifestyle→Hypertension	-0.001	-0.003	0.001	0.037		<0.001	-0.001	0.001	0.54		-0.009	-0.017	0.001	0.001
Garlic → Physical→Hypertension	0.017	0.034	0.003	0.001		0.002	0.004	0.001	0.003		-0.068	-0.124	0.004	<0.001
Total effect
Garlic → Hypertension	-0.007	-0.013	0.003	0.05		0.006	0.018	0.005	0.16		-0.023	-0.041	0.002	0.001
Abbreviations: CLHLS: Chinese Longitudinal Healthy Longevity Survey; XMC: Xinjiang Multiethnic Cohort Study; UKBB: UK Biobank; SE: standard error.

## Sheet: Supplementary Table 6
Supplementary Table 6. Direct, indirect, and total effects of the garlic on respiratory diseasess in the CLHLS, XMC and UKBB cohort.
Pathways	CLHLS					XMC					UKBB
	Estimate	Standardized Estimate	SE	P		Estimate	Standardized Estimate	SE	P		Estimate	Standardized Estimate	SE	P
Direct effect
Garlic → Respiratory Diseases	-0.028	-0.07	0.003	<0.001		-0.002	-0.012	0.003	0.349		0.002	0.004	0.001	0.148
Garlic → Dietary	0.081	0.208	0.004	<0.001		0.043	0.229	0.004	<0.001		0.102	0.111	0.004	0.238
Dietary → Respiratory Diseases	0.031	0.03	0.009	<0.001		0.068	0.065	0.019	<0.001		0.002	0.005	0.002	<0.001
Garlic → Lifestyle	0.018	0.122	0.002	<0.001		0.001	0.009	0.002	0.537		0.022	0.053	0.002	<0.001
Lifestyle → Respiratory Diseases	0.087	0.031	0.029	0.003		-0.111	-0.058	0.03	<0.001		-0.206	-0.221	0.006	<0.001
Garlic → Physical	-2.232	-0.215	0.11	<0.001		0.46	0.051	0.119	<0.001		-1.507	-0.167	0.03	<0.001
Physical → Respiratory Diseases	-0.009	-0.218	0.001	<0.001		0.003	0.119	0.001	0.04		0.002	0.041	0	<0.001
Indirect effect
Garlic → Dietary→Respiratory Diseases	0.003	0.006	0.001	0.003		0.003	0.015	0.001	0.001		<0.001	0.001	0	0.054
Garlic → Lifestyle→Respiratory Diseases	0.002	0.004	0.001	0.006		<0.001	-0.001	0	0.532		-0.004	-0.012	0	0.001
Garlic → Physical→Respiratory Diseases	0.019	0.047	0.002	0.001		0.001	0.006	0.001	0.003		-0.003	-0.007	0	0.001
Total effect
Garlic → Respiratory Diseases	-0.005	-0.013	0.003	0.058		0.002	0.008	0.003	0.469		-0.005	-0.014	0.001	0.001
Abbreviations: CLHLS: Chinese Longitudinal Healthy Longevity Survey; XMC: Xinjiang Multiethnic Cohort Study; UKBB: UK Biobank; SE: standard error.

## Sheet: Supplementary Table 7
Supplementary Table 7. Direct, indirect, and total effects of the garlic on CVD in the CLHLS, XMC and UKBB cohort.
Pathways	CLHLS					XMC					UKBB
	Estimate	Standardized Estimate	SE	P		Estimate	Standardized Estimate	SE	P		Estimate	Standardized Estimate	SE	P
Direct effect
Garlic → CVD	-0.022	-0.063	0.003	<0.001		-0.003	-0.024	0.002	0.075		0.048	0.135	0.003	<0.001
Garlic → Dietary	0.08	0.206	0.003	<0.001		0.044	0.231	0.004	<0.001		0.102	0.112	0.004	<0.001
Dietary → CVD	0.021	0.024	0.007	0.004		-0.003	-0.005	0.011	0.775		0.002	0.006	0.002	0.133
Garlic → Lifestyle	0.018	0.118	0.002	<0.001		0.001	0.009	0.002	0.539		0.02	0.052	0.002	<0.001
Lifestyle → CVD	-0.065	-0.029	0.023	0.004		-0.063	-0.055	0.018	<0.001		-0.208	-0.231	0.006	<0.001
Garlic → Physical	-2.26	-0.192	0.108	<0.001		0.566	0.114	0.11	<0.001		-1.282	-0.325	0.028	<0.001
Physical → CVD	-0.008	-0.262	0.001	<0.001		0.004	0.167	0.001	<0.001		0.044	0.488	0.002	<0.001
Indirect effect
Garlic → Dietary→ CVD	0.002	0.005	0.001	0.003		-0.002	-0.01	0.001	0.05		<0.001	0.001	0	0.009
Garlic → Lifestyle→ CVD	-0.001	-0.003	0	0.011		<0.001	-0.001	0	0.509		-0.004	-0.012	0	0.001
Garlic → Physical→ CVD	0.017	0.05	0.002	-0.001		0.002	0.01	0.001	0.001		-0.056	-0.159	0.003	0.001
Total effect
Garlic → CVD	-0.004	-0.011	0.002	0.113		0.002	0.009	0.002	0.461		-0.012	-0.035	0.001	0.001
Abbreviations: CLHLS: Chinese Longitudinal Healthy Longevity Survey; XMC: Xinjiang Multiethnic Cohort Study; UKBB: UK Biobank; SE: standard error; CVD: cardiovascular diseases.
